# Supplementary material for: Mapping Gene Associations in Human Mitochondria using Clinical Disease Phenotypes
Source: PLoS Comput Biol. 2009 Apr 24;5(4):e1000374. doi: 10.1371/journal.pcbi.1000374 (PMC2668170; doi:10.1371/journal.pcbi.1000374)
Supplement: Table S6 — 10,097 genes with LR interactions (DG, CG, and CG interactors) (0.80 MB XLS) [file pcbi.1000374.s009.xls]

## Sheet: TableS6
ENSEMBL-GENE	CATEGORY	DG-ALL(1283)	MOUSE-ESSENTIAL(1,032)	YEAST-ESSENTIAL(977)	MITO-GENE-TAG	Maestro-score	MitoP2-score
ENSG00000000419	CG-4577	DGall		YEAST-essential
ENSG00000000457	CG-4577
ENSG00000000938	CG-4577
ENSG00000000971	CGin-5358	DGall
ENSG00000001084	CG-4577	DGall
ENSG00000001167	CG-4577		MOUSE-essential
ENSG00000001626	CGin-5358	DGall	MOUSE-essential
ENSG00000001629	CGin-5358
ENSG00000001630	CG-4577
ENSG00000001631	CGin-5358	DGall	MOUSE-essential
ENSG00000002016	CGin-5358
ENSG00000002330	CG-4577				Mitochondria	.	1
ENSG00000002549	CGin-5358				mitocandidates	9.1945	.
ENSG00000002586	CGin-5358
ENSG00000002726	CG-4577
ENSG00000002746	CGin-5358			YEAST-essential
ENSG00000002822	CGin-5358
ENSG00000002834	CGin-5358
ENSG00000003056	CGin-5358		MOUSE-essential
ENSG00000003137	CGin-5358		MOUSE-essential
ENSG00000003147	CGin-5358
ENSG00000003400	CG-4577	DGall
ENSG00000003402	CG-4577
ENSG00000003756	CG-4577
ENSG00000003987	CGin-5358
ENSG00000003989	CG-4577			YEAST-essential	mitocandidates	9.8708	.
ENSG00000004059	CGin-5358
ENSG00000004139	CGin-5358
ENSG00000004142	CGin-5358				mitocandidates	9.401	3.06
ENSG00000004455	CG-4577				Mitochondria;mitocandidates	33.2633	2.83
ENSG00000004468	CG-4577
ENSG00000004478	CG-4577		MOUSE-essential
ENSG00000004487	CG-4577
ENSG00000004534	CG-4577
ENSG00000004660	CG-4577
ENSG00000004700	CG-4577
ENSG00000004779	CG-4577			YEAST-essential	Mitochondria;mitocandidates	49.1532	5.12
ENSG00000004799	CG-4577				Mitochondria;mitocandidates	17.4927	3.96
ENSG00000004809	CG-4577
ENSG00000004848	CG-4577	DGall	MOUSE-essential
ENSG00000004864	DG-162	DGall			Mitochondria	32.2779	4.05
ENSG00000004897	CGin-5358			YEAST-essential
ENSG00000004939	CGin-5358	DGall	MOUSE-essential
ENSG00000004948	CGin-5358		MOUSE-essential
ENSG00000004961	CG-4577	DGall	MOUSE-essential		Mitochondria;mitocandidates	11.7499	2.14
ENSG00000004975	CGin-5358		MOUSE-essential
ENSG00000005007	CG-4577		MOUSE-essential
ENSG00000005020	CGin-5358
ENSG00000005022	CG-4577			YEAST-essential	Mitochondria;mitocandidates	33.607	3.06
ENSG00000005073	CG-4577	DGall
ENSG00000005075	CG-4577			YEAST-essential
ENSG00000005102	CG-4577		MOUSE-essential
ENSG00000005156	CG-4577
ENSG00000005175	CGin-5358			YEAST-essential
ENSG00000005189	CGin-5358
ENSG00000005194	CGin-5358		MOUSE-essential	YEAST-essential
ENSG00000005206	CGin-5358
ENSG00000005243	CGin-5358			YEAST-essential
ENSG00000005249	CG-4577				Mitochondria	.	1
ENSG00000005302	CG-4577
ENSG00000005339	CG-4577	DGall	MOUSE-essential
ENSG00000005381	CG-4577	DGall
ENSG00000005436	CG-4577
ENSG00000005469	CG-4577
ENSG00000005483	CGin-5358
ENSG00000005513	CG-4577
ENSG00000005700	CGin-5358
ENSG00000005801	CGin-5358
ENSG00000005810	CG-4577
ENSG00000005812	CGin-5358
ENSG00000005844	CGin-5358
ENSG00000005882	CG-4577				Mitochondria;mitocandidates	12.6701	2.88
ENSG00000005884	CGin-5358		MOUSE-essential
ENSG00000005889	CGin-5358		MOUSE-essential
ENSG00000005893	CGin-5358	DGall	MOUSE-essential
ENSG00000005955	CGin-5358
ENSG00000005961	CGin-5358	DGall
ENSG00000006007	CGin-5358
ENSG00000006016	CGin-5358	DGall
ENSG00000006047	CGin-5358
ENSG00000006062	CG-4577
ENSG00000006071	CG-4577	DGall
ENSG00000006074	CGin-5358
ENSG00000006075	CGin-5358
ENSG00000006116	CGin-5358
ENSG00000006118	CGin-5358
ENSG00000006125	CGin-5358
ENSG00000006194	CG-4577
ENSG00000006210	CGin-5358
ENSG00000006282	CGin-5358
ENSG00000006283	CGin-5358
ENSG00000006327	CGin-5358
ENSG00000006377	CG-4577		MOUSE-essential
ENSG00000006432	CG-4577
ENSG00000006451	CG-4577
ENSG00000006459	CGin-5358
ENSG00000006468	CG-4577
ENSG00000006530	CGin-5358
ENSG00000006534	CG-4577
ENSG00000006625	CG-4577			YEAST-essential
ENSG00000006634	CG-4577
ENSG00000006638	CGin-5358	DGall
ENSG00000006695	DG-162	DGall			Mitochondria	21.9751	3.02
ENSG00000006704	CG-4577	DGall
ENSG00000006712	CGin-5358
ENSG00000006715	CGin-5358
ENSG00000006717	CG-4577
ENSG00000006744	CG-4577	DGall		YEAST-essential
ENSG00000006747	CGin-5358
ENSG00000006756	CGin-5358
ENSG00000006788	CGin-5358
ENSG00000006831	CG-4577
ENSG00000006837	CG-4577
ENSG00000007001	CG-4577
ENSG00000007047	CG-4577
ENSG00000007168	CGin-5358	DGall	MOUSE-essential
ENSG00000007171	CG-4577
ENSG00000007174	CG-4577
ENSG00000007202	CGin-5358
ENSG00000007216	CGin-5358				Mitochondria	.	1
ENSG00000007237	CG-4577
ENSG00000007255	CGin-5358
ENSG00000007264	CG-4577
ENSG00000007312	CGin-5358
ENSG00000007314	CGin-5358	DGall
ENSG00000007350	CG-4577	DGall
ENSG00000007372	CG-4577	DGall	MOUSE-essential
ENSG00000007376	CG-4577				mitocandidates	8.6342	.
ENSG00000007392	CGin-5358
ENSG00000007516	CGin-5358
ENSG00000007541	CG-4577			YEAST-essential
ENSG00000007545	CGin-5358
ENSG00000007565	CG-4577
ENSG00000007816	CG-4577
ENSG00000007866	CG-4577
ENSG00000007923	CG-4577
ENSG00000007933	CG-4577	DGall
ENSG00000007944	CGin-5358
ENSG00000007952	CGin-5358
ENSG00000007968	CG-4577
ENSG00000008018	CG-4577			YEAST-essential
ENSG00000008056	CGin-5358	DGall
ENSG00000008083	CGin-5358
ENSG00000008086	CG-4577	DGall
ENSG00000008118	CG-4577
ENSG00000008128	CG-4577		MOUSE-essential
ENSG00000008130	CGin-5358
ENSG00000008196	CG-4577	DGall	MOUSE-essential
ENSG00000008197	CG-4577
ENSG00000008277	CGin-5358		MOUSE-essential
ENSG00000008282	CGin-5358
ENSG00000008300	CGin-5358
ENSG00000008311	DG-162	DGall			Mitochondria	28.6135	1
ENSG00000008382	CG-4577
ENSG00000008394	CGin-5358				Mitochondria	14.202	1.02
ENSG00000008405	CGin-5358				Mitochondria;mitocandidates	.	1.93
ENSG00000008438	CGin-5358
ENSG00000008441	CG-4577
ENSG00000008513	CGin-5358
ENSG00000008735	CG-4577
ENSG00000008838	CG-4577		MOUSE-essential
ENSG00000008952	CGin-5358			YEAST-essential
ENSG00000008988	CG-4577			YEAST-essential
ENSG00000009307	CG-4577
ENSG00000009335	CG-4577
ENSG00000009413	CG-4577
ENSG00000009709	CG-4577	DGall	MOUSE-essential
ENSG00000009724	CGin-5358	DGall
ENSG00000009830	CGin-5358	DGall
ENSG00000009844	CGin-5358
ENSG00000009950	CGin-5358	DGall
ENSG00000009954	CG-4577	DGall
ENSG00000010017	CGin-5358
ENSG00000010030	CG-4577
ENSG00000010165	CGin-5358
ENSG00000010219	CG-4577
ENSG00000010244	CG-4577
ENSG00000010256	CG-4577			YEAST-essential	Mitochondria;mitocandidates	52.2563	4.14
ENSG00000010270	CGin-5358
ENSG00000010282	CGin-5358
ENSG00000010292	CGin-5358			YEAST-essential
ENSG00000010318	CGin-5358
ENSG00000010327	CG-4577
ENSG00000010404	CGin-5358	DGall
ENSG00000010438	CGin-5358
ENSG00000010539	CGin-5358
ENSG00000010610	CGin-5358	DGall
ENSG00000010671	CG-4577	DGall
ENSG00000010704	CGin-5358	DGall	MOUSE-essential
ENSG00000010803	CGin-5358
ENSG00000010810	CG-4577		MOUSE-essential
ENSG00000010818	CGin-5358
ENSG00000010932	CGin-5358				Mitochondria	.	1
ENSG00000011007	CGin-5358
ENSG00000011009	CGin-5358
ENSG00000011021	CGin-5358
ENSG00000011028	CGin-5358
ENSG00000011052	CG-4577
ENSG00000011083	CG-4577
ENSG00000011177	CG-4577
ENSG00000011243	CGin-5358
ENSG00000011260	CG-4577
ENSG00000011275	CG-4577
ENSG00000011304	CG-4577
ENSG00000011332	CGin-5358
ENSG00000011376	CG-4577				Mitochondria;mitocandidates	19.8622	7.52
ENSG00000011405	CGin-5358
ENSG00000011422	CGin-5358
ENSG00000011426	CGin-5358
ENSG00000011454	CGin-5358
ENSG00000011465	CGin-5358	DGall
ENSG00000011485	CG-4577
ENSG00000011566	CG-4577
ENSG00000011590	CGin-5358
ENSG00000011677	CGin-5358
ENSG00000012048	CG-4577	DGall	MOUSE-essential		Mitochondria	.	-1
ENSG00000012061	CG-4577	DGall	MOUSE-essential
ENSG00000012124	CGin-5358
ENSG00000012174	CG-4577
ENSG00000012223	CG-4577	DGall		YEAST-essential
ENSG00000012232	CGin-5358
ENSG00000012504	CG-4577
ENSG00000012660	CGin-5358
ENSG00000012779	CG-4577
ENSG00000012817	CG-4577
ENSG00000012822	CGin-5358
ENSG00000012963	CG-4577
ENSG00000012983	CG-4577
ENSG00000013016	CGin-5358
ENSG00000013275	CG-4577		MOUSE-essential	YEAST-essential
ENSG00000013288	CGin-5358
ENSG00000013293	CG-4577			YEAST-essential	mitocandidates	7.3905	.
ENSG00000013364	CGin-5358
ENSG00000013375	CG-4577			YEAST-essential
ENSG00000013441	CG-4577
ENSG00000013455	CGin-5358			YEAST-essential
ENSG00000013503	CG-4577			YEAST-essential
ENSG00000013561	CG-4577
ENSG00000013563	CGin-5358
ENSG00000013573	CG-4577
ENSG00000013810	CGin-5358		MOUSE-essential
ENSG00000014123	CG-4577
ENSG00000014138	CG-4577			YEAST-essential
ENSG00000014216	CG-4577
ENSG00000014641	CG-4577		MOUSE-essential		mitocandidates	8.793	.
ENSG00000014824	CGin-5358				mitocandidates	6.5594	.
ENSG00000014914	CGin-5358
ENSG00000014919	DG-162	DGall			Mitochondria	15.2644	3.8
ENSG00000015153	CG-4577
ENSG00000015171	CGin-5358
ENSG00000015285	CGin-5358	DGall	MOUSE-essential
ENSG00000015475	CG-4577				Mitochondria	.	1
ENSG00000015479	CG-4577
ENSG00000015520	CGin-5358	DGall
ENSG00000016082	CG-4577
ENSG00000016391	CGin-5358				Mitochondria;mitocandidates	18.4693	3.02
ENSG00000016490	CGin-5358
ENSG00000016602	CGin-5358
ENSG00000016864	CGin-5358
ENSG00000017260	CG-4577	DGall
ENSG00000017427	CGin-5358	DGall	MOUSE-essential
ENSG00000017483	CG-4577
ENSG00000017797	CGin-5358
ENSG00000018236	CGin-5358		MOUSE-essential
ENSG00000018280	CGin-5358	DGall
ENSG00000018408	CGin-5358
ENSG00000018510	CGin-5358	DGall
ENSG00000018607	CGin-5358
ENSG00000018625	CG-4577	DGall	MOUSE-essential
ENSG00000018869	CGin-5358
ENSG00000019169	CGin-5358
ENSG00000019186	CGin-5358				Mitochondria;mitocandidates	.	3.02
ENSG00000019549	CGin-5358	DGall
ENSG00000019582	CGin-5358
ENSG00000019991	CGin-5358		MOUSE-essential
ENSG00000019995	CGin-5358
ENSG00000020256	CGin-5358
ENSG00000020426	CG-4577		MOUSE-essential	YEAST-essential
ENSG00000020633	CG-4577
ENSG00000020922	CG-4577	DGall
ENSG00000021300	CGin-5358
ENSG00000021355	CGin-5358
ENSG00000021461	CG-4577
ENSG00000021488	CG-4577	DGall
ENSG00000021574	DG-162	DGall			Mitochondria-and-other-localizations
ENSG00000021602	CGin-5358
ENSG00000021645	CGin-5358		MOUSE-essential
ENSG00000021762	CG-4577
ENSG00000021776	CGin-5358
ENSG00000021826	DG-162	DGall			Mitochondria	32.7617	1
ENSG00000021852	CGin-5358	DGall
ENSG00000022355	CGin-5358	DGall
ENSG00000022556	CGin-5358
ENSG00000022840	CGin-5358
ENSG00000023191	CGin-5358
ENSG00000023228	DG-162	DGall			Mitochondria	39.2295	6.73
ENSG00000023287	CGin-5358
ENSG00000023318	CG-4577
ENSG00000023330	CG-4577			YEAST-essential	Mitochondria;mitocandidates	24.7633	5.58
ENSG00000023445	CGin-5358
ENSG00000023516	CGin-5358
ENSG00000023572	CG-4577				Mitochondria;mitocandidates	11.4794	3.8
ENSG00000023608	CG-4577
ENSG00000023697	CGin-5358
ENSG00000023734	CG-4577		MOUSE-essential	YEAST-essential
ENSG00000023843	CGin-5358
ENSG00000023892	CGin-5358
ENSG00000023909	CG-4577	DGall		YEAST-essential
ENSG00000024048	CG-4577		MOUSE-essential
ENSG00000025156	CG-4577		MOUSE-essential	YEAST-essential
ENSG00000025293	CGin-5358
ENSG00000025423	CG-4577
ENSG00000025434	CG-4577
ENSG00000025708	DG-162	DGall			Mitochondria-and-other-localizations	.	1
ENSG00000025772	CG-4577				Mitochondria	.	1
ENSG00000025796	CG-4577	DGall		YEAST-essential
ENSG00000025800	CGin-5358			YEAST-essential
ENSG00000026025	CGin-5358
ENSG00000026036	CG-4577		MOUSE-essential
ENSG00000026103	CG-4577	DGall
ENSG00000026297	CG-4577
ENSG00000026652	CG-4577
ENSG00000027001	CG-4577				Mitochondria;mitocandidates	18.4629	6.68
ENSG00000027075	CG-4577
ENSG00000027644	CG-4577		MOUSE-essential
ENSG00000027697	CGin-5358	DGall
ENSG00000027847	CGin-5358	DGall
ENSG00000027869	CGin-5358
ENSG00000028116	CG-4577
ENSG00000028137	CGin-5358
ENSG00000028277	CG-4577		MOUSE-essential
ENSG00000028310	CGin-5358
ENSG00000028528	CGin-5358
ENSG00000028839	CGin-5358			YEAST-essential
ENSG00000029153	CG-4577
ENSG00000029363	CG-4577
ENSG00000029639	CGin-5358	DGall		YEAST-essential	Mitochondria	8.8956	1
ENSG00000029725	CG-4577
ENSG00000029993	CGin-5358
ENSG00000030066	CGin-5358
ENSG00000030110	CG-4577		MOUSE-essential
ENSG00000030304	CG-4577		MOUSE-essential
ENSG00000030419	CGin-5358
ENSG00000030582	CGin-5358	DGall			Mitochondria	.	1
ENSG00000031544	CG-4577	DGall
ENSG00000031698	CG-4577			YEAST-essential	mitocandidates	8.6342	.
ENSG00000031823	CGin-5358			YEAST-essential
ENSG00000032219	CG-4577
ENSG00000032444	CGin-5358
ENSG00000032514	CG-4577	DGall
ENSG00000032742	CG-4577		MOUSE-essential
ENSG00000033011	CGin-5358	DGall		YEAST-essential
ENSG00000033030	CGin-5358
ENSG00000033050	CG-4577			YEAST-essential	Mitochondria	.	1
ENSG00000033100	CGin-5358
ENSG00000033170	CG-4577
ENSG00000033178	CGin-5358			YEAST-essential
ENSG00000033627	CGin-5358
ENSG00000033800	CG-4577		MOUSE-essential
ENSG00000033867	CGin-5358
ENSG00000034063	CGin-5358
ENSG00000034152	CG-4577
ENSG00000034677	CGin-5358
ENSG00000034693	CGin-5358	DGall
ENSG00000034713	CG-4577
ENSG00000035115	CGin-5358
ENSG00000035403	CGin-5358		MOUSE-essential
ENSG00000035664	CG-4577
ENSG00000035681	CGin-5358
ENSG00000035687	CG-4577
ENSG00000035928	CG-4577			YEAST-essential
ENSG00000036257	CG-4577		MOUSE-essential
ENSG00000036473	DG-162	DGall	MOUSE-essential		Mitochondria	8.7525	3.03
ENSG00000036530	CG-4577
ENSG00000036549	CG-4577
ENSG00000036672	CGin-5358
ENSG00000036828	CGin-5358	DGall	MOUSE-essential
ENSG00000037042	CG-4577			YEAST-essential
ENSG00000037241	CG-4577
ENSG00000037280	CG-4577	DGall
ENSG00000037474	CGin-5358
ENSG00000037757	CGin-5358
ENSG00000037897	CGin-5358
ENSG00000037965	CG-4577
ENSG00000038002	CGin-5358	DGall
ENSG00000038274	CG-4577
ENSG00000038382	CG-4577		MOUSE-essential
ENSG00000038532	CGin-5358
ENSG00000038945	CGin-5358
ENSG00000039068	CGin-5358	DGall	MOUSE-essential
ENSG00000039123	CG-4577			YEAST-essential
ENSG00000039139	CG-4577	DGall
ENSG00000039319	CGin-5358
ENSG00000039523	CGin-5358
ENSG00000039537	CGin-5358	DGall
ENSG00000039600	CGin-5358
ENSG00000039650	CG-4577
ENSG00000040199	CG-4577
ENSG00000040341	CG-4577
ENSG00000040531	CG-4577	DGall
ENSG00000040633	CGin-5358
ENSG00000040933	CGin-5358		MOUSE-essential
ENSG00000041353	CGin-5358
ENSG00000041357	CG-4577
ENSG00000041880	CGin-5358
ENSG00000042022	CGin-5358
ENSG00000042088	CGin-5358	DGall
ENSG00000042286	CG-4577				mitocandidates	9.3983	3.02
ENSG00000042429	CG-4577
ENSG00000042493	CGin-5358
ENSG00000042753	CGin-5358
ENSG00000043039	CG-4577
ENSG00000043093	CGin-5358
ENSG00000043143	CGin-5358
ENSG00000043355	CGin-5358	DGall
ENSG00000043462	CGin-5358
ENSG00000043514	CG-4577				Mitochondria;mitocandidates	15.6504	4.29
ENSG00000043591	CGin-5358	DGall	MOUSE-essential
ENSG00000043822	CGin-5358
ENSG00000044090	CGin-5358	DGall	MOUSE-essential
ENSG00000044115	CGin-5358		MOUSE-essential
ENSG00000044446	CGin-5358	DGall
ENSG00000044524	CG-4577
ENSG00000044574	CG-4577	DGall		YEAST-essential
ENSG00000046651	CGin-5358	DGall
ENSG00000046889	CGin-5358
ENSG00000047188	CG-4577
ENSG00000047230	CGin-5358
ENSG00000047249	CG-4577
ENSG00000047315	CG-4577			YEAST-essential
ENSG00000047365	CGin-5358
ENSG00000047410	CG-4577	DGall
ENSG00000047457	CG-4577	DGall
ENSG00000047597	CG-4577	DGall
ENSG00000047634	CG-4577
ENSG00000047648	CGin-5358		MOUSE-essential
ENSG00000047849	CGin-5358
ENSG00000047932	CGin-5358
ENSG00000047936	CG-4577
ENSG00000048028	CGin-5358
ENSG00000048052	CGin-5358	DGall
ENSG00000048140	CGin-5358
ENSG00000048162	CG-4577
ENSG00000048392	CG-4577	DGall		YEAST-essential
ENSG00000048462	CGin-5358
ENSG00000048544	CG-4577				Mitochondria;mitocandidates	12.4337	2.96
ENSG00000048649	CGin-5358
ENSG00000048740	CG-4577
ENSG00000048828	CGin-5358
ENSG00000048991	CG-4577
ENSG00000049130	CGin-5358		MOUSE-essential
ENSG00000049167	CGin-5358	DGall
ENSG00000049239	CG-4577	DGall
ENSG00000049245	CGin-5358
ENSG00000049246	CGin-5358
ENSG00000049249	CGin-5358
ENSG00000049319	CG-4577	DGall
ENSG00000049323	CGin-5358
ENSG00000049540	CGin-5358	DGall
ENSG00000049541	CG-4577	DGall		YEAST-essential
ENSG00000049618	CGin-5358
ENSG00000049656	CGin-5358
ENSG00000049759	CGin-5358			YEAST-essential
ENSG00000049768	CG-4577	DGall	MOUSE-essential
ENSG00000049769	CGin-5358
ENSG00000049860	CGin-5358	DGall
ENSG00000050165	CGin-5358
ENSG00000050344	CG-4577		MOUSE-essential
ENSG00000050426	CGin-5358				mitocandidates	13.3476	.
ENSG00000050438	CGin-5358
ENSG00000050628	CGin-5358
ENSG00000050748	CG-4577				Mitochondria	.	-1
ENSG00000050767	CGin-5358
ENSG00000050820	CGin-5358		MOUSE-essential
ENSG00000051009	CGin-5358
ENSG00000051108	CGin-5358
ENSG00000051128	CGin-5358
ENSG00000051180	CG-4577	DGall	MOUSE-essential
ENSG00000051341	CG-4577				mitocandidates	11.6578	.
ENSG00000051382	CGin-5358		MOUSE-essential
ENSG00000051415	CGin-5358
ENSG00000051523	DG-162	DGall			Mitochondria-and-other-localizations
ENSG00000051596	CG-4577
ENSG00000051620	CG-4577
ENSG00000052344	CGin-5358
ENSG00000052749	CGin-5358			YEAST-essential
ENSG00000052758	CGin-5358
ENSG00000052802	CG-4577			YEAST-essential
ENSG00000052835	CGin-5358
ENSG00000052850	CG-4577	DGall	MOUSE-essential
ENSG00000053254	CG-4577
ENSG00000053328	CG-4577
ENSG00000053371	CG-4577				mitocandidates	.	3
ENSG00000053372	CGin-5358
ENSG00000053770	CGin-5358
ENSG00000053900	CGin-5358
ENSG00000054116	CG-4577			YEAST-essential
ENSG00000054118	CG-4577
ENSG00000054148	CG-4577
ENSG00000054179	CGin-5358
ENSG00000054219	CGin-5358
ENSG00000054267	CG-4577
ENSG00000054277	CGin-5358
ENSG00000054356	CGin-5358
ENSG00000054392	CGin-5358		MOUSE-essential
ENSG00000054523	DG-162	DGall	MOUSE-essential		Mitochondria-and-other-localizations	.	1
ENSG00000054598	CG-4577	DGall	MOUSE-essential
ENSG00000054793	CG-4577			YEAST-essential
ENSG00000054796	CGin-5358
ENSG00000054983	CGin-5358	DGall
ENSG00000055044	CGin-5358			YEAST-essential
ENSG00000055118	CGin-5358	DGall
ENSG00000055130	CG-4577		MOUSE-essential	YEAST-essential
ENSG00000055208	CGin-5358		MOUSE-essential
ENSG00000055291	CGin-5358
ENSG00000055332	CG-4577
ENSG00000055483	CGin-5358
ENSG00000055609	CG-4577
ENSG00000055813	CGin-5358
ENSG00000055917	CG-4577
ENSG00000056097	CGin-5358		MOUSE-essential
ENSG00000056345	CGin-5358	DGall
ENSG00000056487	CGin-5358
ENSG00000056558	CGin-5358
ENSG00000056586	CGin-5358
ENSG00000056661	CG-4577		MOUSE-essential
ENSG00000056678	CG-4577
ENSG00000056687	CGin-5358
ENSG00000056736	CGin-5358
ENSG00000056972	CGin-5358
ENSG00000056998	CGin-5358
ENSG00000057019	CGin-5358
ENSG00000057149	CGin-5358
ENSG00000057252	CG-4577
ENSG00000057468	CGin-5358
ENSG00000057608	CGin-5358			YEAST-essential
ENSG00000057657	CGin-5358		MOUSE-essential
ENSG00000057663	CGin-5358				Mitochondria	.	-1
ENSG00000057935	CG-4577
ENSG00000058056	CGin-5358
ENSG00000058063	CG-4577
ENSG00000058091	CG-4577
ENSG00000058262	CG-4577			YEAST-essential
ENSG00000058272	CG-4577		MOUSE-essential
ENSG00000058335	CGin-5358			YEAST-essential
ENSG00000058404	CG-4577
ENSG00000058600	CGin-5358
ENSG00000058668	CG-4577
ENSG00000058673	CGin-5358
ENSG00000058729	CG-4577			YEAST-essential
ENSG00000058866	CGin-5358
ENSG00000059377	CGin-5358	DGall
ENSG00000059378	CGin-5358
ENSG00000059573	DG-162	DGall			Mitochondria	5.7226	1.02
ENSG00000059588	CG-4577
ENSG00000059691	CG-4577				Mitochondria;mitocandidates	22.9308	2.65
ENSG00000059728	CGin-5358
ENSG00000059758	CG-4577
ENSG00000059769	CG-4577
ENSG00000059804	CGin-5358
ENSG00000060069	CG-4577	DGall		YEAST-essential
ENSG00000060138	CG-4577
ENSG00000060140	CG-4577
ENSG00000060237	CG-4577	DGall	MOUSE-essential
ENSG00000060303	CG-4577
ENSG00000060491	CGin-5358
ENSG00000060558	CGin-5358
ENSG00000060566	CGin-5358
ENSG00000060656	CGin-5358
ENSG00000060688	CG-4577
ENSG00000060971	CG-4577				mitocandidates	7.1086	.
ENSG00000060982	CG-4577				mitocandidates	9.403	1.93
ENSG00000061273	CGin-5358
ENSG00000061337	CGin-5358
ENSG00000061455	CGin-5358
ENSG00000061676	CGin-5358		MOUSE-essential
ENSG00000061794	CG-4577				Mitochondria;mitocandidates	11.2464	1.255
ENSG00000061918	CGin-5358
ENSG00000061936	CG-4577
ENSG00000061938	CG-4577
ENSG00000061987	CG-4577
ENSG00000062282	CG-4577		MOUSE-essential
ENSG00000062370	CGin-5358
ENSG00000062485	CG-4577				Mitochondria;mitocandidates	41.8045	8.6
ENSG00000062524	CG-4577
ENSG00000062598	CGin-5358
ENSG00000062650	CGin-5358
ENSG00000062822	CG-4577			YEAST-essential
ENSG00000063046	CG-4577
ENSG00000063176	CG-4577
ENSG00000063177	CG-4577			YEAST-essential
ENSG00000063180	CGin-5358
ENSG00000063241	CG-4577				mitocandidates	6.2452	.
ENSG00000063244	CG-4577
ENSG00000063438	CG-4577
ENSG00000063515	CG-4577
ENSG00000063587	CGin-5358
ENSG00000063601	CG-4577
ENSG00000063761	CGin-5358				Mitochondria	15.7172	1.01
ENSG00000063854	CG-4577	DGall			Mitochondria;mitocandidates	.	2.3
ENSG00000063978	CG-4577
ENSG00000064012	DG-162	DGall	MOUSE-essential		Mitochondria-and-other-localizations	.	-1
ENSG00000064195	CG-4577	DGall	MOUSE-essential
ENSG00000064199	CGin-5358
ENSG00000064218	CG-4577
ENSG00000064225	CGin-5358
ENSG00000064270	CG-4577
ENSG00000064300	CGin-5358		MOUSE-essential
ENSG00000064313	CGin-5358
ENSG00000064393	CG-4577
ENSG00000064419	CGin-5358			YEAST-essential
ENSG00000064489	CG-4577
ENSG00000064490	CG-4577	DGall
ENSG00000064547	CGin-5358
ENSG00000064601	CGin-5358	DGall
ENSG00000064607	CG-4577
ENSG00000064651	CG-4577		MOUSE-essential
ENSG00000064655	CG-4577
ENSG00000064687	CGin-5358
ENSG00000064703	CG-4577
ENSG00000064835	CGin-5358	DGall
ENSG00000064933	CG-4577	DGall
ENSG00000064961	CG-4577
ENSG00000064995	CG-4577			YEAST-essential
ENSG00000065000	CGin-5358		MOUSE-essential
ENSG00000065029	CGin-5358
ENSG00000065057	CG-4577				Mitochondria;mitocandidates	8.6758	2.14
ENSG00000065135	CGin-5358
ENSG00000065150	CG-4577			YEAST-essential
ENSG00000065154	DG-162	DGall	MOUSE-essential		Mitochondria	8.7525	1
ENSG00000065183	CGin-5358			YEAST-essential
ENSG00000065243	CG-4577
ENSG00000065320	CGin-5358		MOUSE-essential
ENSG00000065328	CGin-5358			YEAST-essential
ENSG00000065357	CGin-5358
ENSG00000065361	CG-4577		MOUSE-essential
ENSG00000065427	CG-4577			YEAST-essential	Mitochondria;mitocandidates	8.4272	2
ENSG00000065457	CG-4577
ENSG00000065485	CGin-5358
ENSG00000065518	CG-4577				Mitochondria	33.5596	1
ENSG00000065526	CG-4577		MOUSE-essential
ENSG00000065534	CG-4577
ENSG00000065548	CGin-5358
ENSG00000065559	CG-4577		MOUSE-essential
ENSG00000065613	CG-4577
ENSG00000065615	CGin-5358
ENSG00000065621	CGin-5358
ENSG00000065665	CGin-5358			YEAST-essential
ENSG00000065675	CG-4577
ENSG00000065717	CGin-5358
ENSG00000065802	CGin-5358
ENSG00000065833	CG-4577				Mitochondria;mitocandidates	14.0278	3.01
ENSG00000065882	CGin-5358
ENSG00000065883	CG-4577
ENSG00000065911	CG-4577		MOUSE-essential		Mitochondria;mitocandidates	9.8708	2.49
ENSG00000065923	CGin-5358
ENSG00000065970	CG-4577
ENSG00000065978	CG-4577		MOUSE-essential
ENSG00000065989	CGin-5358
ENSG00000066027	CGin-5358
ENSG00000066032	CGin-5358
ENSG00000066044	CG-4577
ENSG00000066056	CG-4577
ENSG00000066084	CG-4577
ENSG00000066117	CGin-5358			YEAST-essential
ENSG00000066135	CGin-5358
ENSG00000066136	CG-4577
ENSG00000066230	CGin-5358
ENSG00000066322	CG-4577
ENSG00000066336	CG-4577		MOUSE-essential
ENSG00000066379	CG-4577
ENSG00000066382	CGin-5358
ENSG00000066422	CG-4577
ENSG00000066455	CG-4577	DGall
ENSG00000066468	CG-4577	DGall	MOUSE-essential
ENSG00000066651	CGin-5358
ENSG00000066654	CGin-5358
ENSG00000066735	CG-4577
ENSG00000066777	CGin-5358			YEAST-essential
ENSG00000066923	CGin-5358			YEAST-essential
ENSG00000066926	DG-162	DGall	MOUSE-essential	YEAST-essential	Mitochondria	8.5275	4.045
ENSG00000066933	CGin-5358
ENSG00000067048	CG-4577	DGall		YEAST-essential
ENSG00000067057	CG-4577
ENSG00000067064	CG-4577			YEAST-essential
ENSG00000067066	CG-4577
ENSG00000067082	CG-4577
ENSG00000067113	CGin-5358
ENSG00000067141	CG-4577
ENSG00000067167	CGin-5358
ENSG00000067177	CGin-5358	DGall
ENSG00000067182	CG-4577	DGall	MOUSE-essential
ENSG00000067191	CGin-5358		MOUSE-essential
ENSG00000067221	CGin-5358
ENSG00000067225	CG-4577			YEAST-essential
ENSG00000067248	CG-4577
ENSG00000067334	CGin-5358			YEAST-essential
ENSG00000067369	CG-4577
ENSG00000067533	CGin-5358			YEAST-essential
ENSG00000067560	CG-4577			YEAST-essential
ENSG00000067596	CG-4577
ENSG00000067601	CGin-5358
ENSG00000067606	CG-4577
ENSG00000067646	CG-4577
ENSG00000067704	CG-4577				Mitochondria;mitocandidates	41.6561	3.91
ENSG00000067715	CG-4577		MOUSE-essential
ENSG00000067798	CGin-5358
ENSG00000067829	CG-4577				Mitochondria;mitocandidates	19.3406	2.4525
ENSG00000067842	CG-4577
ENSG00000067900	CG-4577		MOUSE-essential
ENSG00000067955	CG-4577		MOUSE-essential
ENSG00000067992	CG-4577				Mitochondria;mitocandidates	.	5.58
ENSG00000068001	CGin-5358
ENSG00000068024	CGin-5358		MOUSE-essential
ENSG00000068028	CGin-5358
ENSG00000068078	CG-4577	DGall	MOUSE-essential
ENSG00000068079	CGin-5358
ENSG00000068120	CG-4577			YEAST-essential
ENSG00000068305	CG-4577	DGall	MOUSE-essential
ENSG00000068323	CG-4577		MOUSE-essential
ENSG00000068366	DG-162	DGall			Mitochondria-and-other-localizations	.	1
ENSG00000068383	CGin-5358
ENSG00000068394	CGin-5358
ENSG00000068400	CGin-5358
ENSG00000068438	CG-4577	DGall
ENSG00000068650	CGin-5358
ENSG00000068654	CGin-5358
ENSG00000068697	CGin-5358
ENSG00000068745	CGin-5358
ENSG00000068781	CGin-5358			YEAST-essential
ENSG00000068784	CG-4577			YEAST-essential
ENSG00000068793	CGin-5358
ENSG00000068796	CG-4577
ENSG00000068831	CGin-5358			YEAST-essential
ENSG00000068878	CGin-5358
ENSG00000068885	CGin-5358
ENSG00000068903	CG-4577
ENSG00000068912	CGin-5358
ENSG00000068971	CGin-5358
ENSG00000068976	CG-4577	DGall
ENSG00000069011	CG-4577		MOUSE-essential
ENSG00000069018	CGin-5358
ENSG00000069020	CG-4577
ENSG00000069248	CGin-5358
ENSG00000069275	CGin-5358
ENSG00000069329	CGin-5358
ENSG00000069345	CG-4577				mitocandidates	10.7145	.
ENSG00000069399	CG-4577
ENSG00000069424	CGin-5358
ENSG00000069431	CG-4577	DGall
ENSG00000069482	CGin-5358
ENSG00000069493	CGin-5358
ENSG00000069535	CG-4577				Mitochondria	.	1.05
ENSG00000069667	CG-4577		MOUSE-essential
ENSG00000069696	CGin-5358
ENSG00000069702	CGin-5358		MOUSE-essential
ENSG00000069764	CGin-5358
ENSG00000069812	CGin-5358
ENSG00000069849	CG-4577
ENSG00000069869	CG-4577			YEAST-essential
ENSG00000069943	CG-4577			YEAST-essential
ENSG00000069956	CG-4577
ENSG00000069966	CGin-5358		MOUSE-essential
ENSG00000069974	CGin-5358	DGall
ENSG00000070010	CGin-5358			YEAST-essential
ENSG00000070019	CGin-5358
ENSG00000070047	CGin-5358
ENSG00000070061	CGin-5358	DGall
ENSG00000070081	CGin-5358
ENSG00000070087	CGin-5358
ENSG00000070159	CGin-5358
ENSG00000070182	CGin-5358	DGall
ENSG00000070190	CGin-5358
ENSG00000070193	CGin-5358	DGall
ENSG00000070366	CGin-5358
ENSG00000070367	CGin-5358			YEAST-essential
ENSG00000070371	CGin-5358
ENSG00000070423	CGin-5358
ENSG00000070444	CG-4577		MOUSE-essential
ENSG00000070490	CG-4577
ENSG00000070495	CGin-5358		MOUSE-essential
ENSG00000070501	CG-4577
ENSG00000070526	CGin-5358
ENSG00000070610	CGin-5358
ENSG00000070669	CG-4577
ENSG00000070729	CGin-5358		MOUSE-essential
ENSG00000070731	CGin-5358
ENSG00000070748	CG-4577	DGall	MOUSE-essential
ENSG00000070756	CG-4577			YEAST-essential
ENSG00000070759	CG-4577
ENSG00000070770	CG-4577
ENSG00000070778	CGin-5358
ENSG00000070785	CG-4577	DGall		YEAST-essential
ENSG00000070808	CG-4577
ENSG00000070831	CG-4577		MOUSE-essential	YEAST-essential
ENSG00000070886	CG-4577
ENSG00000070915	CG-4577
ENSG00000070950	CGin-5358
ENSG00000070961	CG-4577		MOUSE-essential
ENSG00000071051	CGin-5358
ENSG00000071054	CG-4577		MOUSE-essential
ENSG00000071073	CGin-5358
ENSG00000071082	CG-4577
ENSG00000071189	CGin-5358
ENSG00000071205	CGin-5358
ENSG00000071242	CG-4577
ENSG00000071243	CGin-5358	DGall
ENSG00000071462	CGin-5358	DGall
ENSG00000071539	CG-4577
ENSG00000071553	CG-4577
ENSG00000071564	CG-4577		MOUSE-essential
ENSG00000071575	CGin-5358
ENSG00000071626	CG-4577
ENSG00000071655	CG-4577		MOUSE-essential
ENSG00000071794	CG-4577
ENSG00000071894	CG-4577			YEAST-essential
ENSG00000071909	CG-4577
ENSG00000071994	CGin-5358			YEAST-essential
ENSG00000072042	CG-4577
ENSG00000072062	CG-4577		MOUSE-essential
ENSG00000072110	CGin-5358
ENSG00000072133	CG-4577
ENSG00000072135	CGin-5358
ENSG00000072163	CGin-5358
ENSG00000072182	CGin-5358
ENSG00000072195	CG-4577
ENSG00000072201	CGin-5358
ENSG00000072210	CG-4577	DGall			mitocandidates	8.354	.
ENSG00000072274	CG-4577		MOUSE-essential
ENSG00000072310	CG-4577
ENSG00000072315	CGin-5358
ENSG00000072319	CG-4577
ENSG00000072364	CG-4577		MOUSE-essential
ENSG00000072401	CG-4577
ENSG00000072501	CG-4577	DGall
ENSG00000072506	DG-162	DGall			Mitochondria	32.4413	.
ENSG00000072518	CG-4577
ENSG00000072571	CGin-5358
ENSG00000072609	CGin-5358
ENSG00000072682	CG-4577
ENSG00000072694	CGin-5358
ENSG00000072736	CG-4577		MOUSE-essential
ENSG00000072756	CG-4577			YEAST-essential	Mitochondria;mitocandidates	14.4412	1.58
ENSG00000072778	DG-162	DGall			Mitochondria	32.2739	3.64
ENSG00000072786	CG-4577
ENSG00000072803	CG-4577			YEAST-essential
ENSG00000072818	CGin-5358
ENSG00000072832	CGin-5358
ENSG00000072958	CGin-5358		MOUSE-essential
ENSG00000073009	CGin-5358	DGall
ENSG00000073050	CG-4577		MOUSE-essential
ENSG00000073060	CGin-5358
ENSG00000073111	CG-4577			YEAST-essential
ENSG00000073146	CGin-5358
ENSG00000073282	CG-4577	DGall	MOUSE-essential
ENSG00000073331	CG-4577
ENSG00000073417	CG-4577
ENSG00000073464	CGin-5358
ENSG00000073536	CGin-5358			YEAST-essential
ENSG00000073578	DG-162	DGall			Mitochondria	45.0892	5.995
ENSG00000073584	CG-4577
ENSG00000073614	CG-4577
ENSG00000073670	CGin-5358
ENSG00000073711	CGin-5358
ENSG00000073712	CGin-5358
ENSG00000073737	CG-4577
ENSG00000073756	CG-4577		MOUSE-essential
ENSG00000073792	CGin-5358
ENSG00000073803	CG-4577
ENSG00000073849	CGin-5358
ENSG00000073861	CG-4577	DGall
ENSG00000073905	CG-4577				Mitochondria;mitocandidates	36.1246	2.21
ENSG00000073910	CG-4577			YEAST-essential
ENSG00000073921	CG-4577
ENSG00000073969	CG-4577
ENSG00000074047	CG-4577	DGall
ENSG00000074054	CG-4577
ENSG00000074071	CG-4577				Mitochondria	11.2464	1
ENSG00000074181	CGin-5358	DGall
ENSG00000074201	CGin-5358		MOUSE-essential
ENSG00000074211	CGin-5358
ENSG00000074219	CG-4577
ENSG00000074266	CG-4577
ENSG00000074276	CG-4577
ENSG00000074319	CG-4577		MOUSE-essential
ENSG00000074370	CG-4577
ENSG00000074416	CGin-5358
ENSG00000074582	DG-162	DGall			Mitochondria	11.8478	4.05
ENSG00000074590	CG-4577
ENSG00000074603	CGin-5358
ENSG00000074621	CGin-5358
ENSG00000074660	CGin-5358
ENSG00000074695	CG-4577	DGall
ENSG00000074696	CGin-5358
ENSG00000074706	CG-4577
ENSG00000074771	CG-4577
ENSG00000074800	CG-4577
ENSG00000074803	CG-4577	DGall	MOUSE-essential		mitocandidates	6.5594	.
ENSG00000074842	CG-4577
ENSG00000074935	CG-4577
ENSG00000074966	CG-4577
ENSG00000075073	CGin-5358
ENSG00000075142	CG-4577
ENSG00000075151	CG-4577
ENSG00000075188	CGin-5358
ENSG00000075218	CGin-5358
ENSG00000075239	DG-162	DGall		YEAST-essential	Mitochondria	34.4631	4.44667
ENSG00000075240	CG-4577
ENSG00000075292	CG-4577
ENSG00000075336	CGin-5358				mitocandidates	.	1.52
ENSG00000075388	CGin-5358		MOUSE-essential
ENSG00000075407	CG-4577
ENSG00000075413	CG-4577
ENSG00000075415	CG-4577	DGall			Mitochondria;mitocandidates	44.1824	2.535
ENSG00000075426	CGin-5358		MOUSE-essential
ENSG00000075429	CGin-5358
ENSG00000075461	CGin-5358		MOUSE-essential
ENSG00000075568	CG-4577
ENSG00000075618	CGin-5358
ENSG00000075624	CG-4577	DGall
ENSG00000075651	CGin-5358
ENSG00000075673	CG-4577
ENSG00000075705	CG-4577
ENSG00000075711	CG-4577		MOUSE-essential
ENSG00000075785	CGin-5358	DGall
ENSG00000075826	CG-4577			YEAST-essential
ENSG00000075856	CG-4577
ENSG00000075884	CGin-5358
ENSG00000075886	CG-4577			YEAST-essential
ENSG00000075891	CGin-5358	DGall
ENSG00000075914	CG-4577
ENSG00000075945	CG-4577		MOUSE-essential
ENSG00000075975	CGin-5358
ENSG00000076003	CG-4577	DGall		YEAST-essential
ENSG00000076043	CGin-5358				Mitochondria;mitocandidates	.	2.9
ENSG00000076053	CG-4577
ENSG00000076067	CG-4577
ENSG00000076108	CGin-5358
ENSG00000076201	CGin-5358
ENSG00000076242	CG-4577	DGall
ENSG00000076248	DG-162	DGall			Mitochondria-and-other-localizations	.	3.2
ENSG00000076258	CG-4577
ENSG00000076382	CGin-5358
ENSG00000076554	CGin-5358
ENSG00000076555	CG-4577			YEAST-essential	mitocandidates	18.3438	.
ENSG00000076604	CGin-5358		MOUSE-essential
ENSG00000076641	CGin-5358
ENSG00000076650	CGin-5358
ENSG00000076662	CGin-5358
ENSG00000076685	CG-4577
ENSG00000076864	CGin-5358
ENSG00000076924	CGin-5358			YEAST-essential
ENSG00000076928	CGin-5358
ENSG00000076944	CGin-5358			YEAST-essential
ENSG00000077009	CGin-5358
ENSG00000077044	CGin-5358
ENSG00000077080	CGin-5358
ENSG00000077092	CG-4577		MOUSE-essential
ENSG00000077097	CG-4577		MOUSE-essential	YEAST-essential
ENSG00000077150	CG-4577
ENSG00000077152	CGin-5358
ENSG00000077157	CGin-5358
ENSG00000077232	CG-4577
ENSG00000077235	CGin-5358
ENSG00000077238	CGin-5358
ENSG00000077254	CGin-5358
ENSG00000077264	CG-4577	DGall
ENSG00000077279	CGin-5358	DGall
ENSG00000077312	CG-4577
ENSG00000077348	CG-4577			YEAST-essential
ENSG00000077380	CG-4577
ENSG00000077463	CGin-5358
ENSG00000077498	CG-4577	DGall
ENSG00000077514	CG-4577
ENSG00000077522	CGin-5358
ENSG00000077549	CGin-5358
ENSG00000077684	CGin-5358		MOUSE-essential
ENSG00000077713	CG-4577				Mitochondria;mitocandidates	9.32693	1.8725
ENSG00000077721	CG-4577		MOUSE-essential
ENSG00000077782	CG-4577	DGall	MOUSE-essential
ENSG00000077800	CGin-5358	DGall
ENSG00000077809	CG-4577	DGall
ENSG00000077935	CGin-5358
ENSG00000077942	CGin-5358	DGall
ENSG00000078018	CGin-5358		MOUSE-essential
ENSG00000078043	CGin-5358
ENSG00000078061	CG-4577		MOUSE-essential		Mitochondria	.	1
ENSG00000078070	DG-162	DGall			Mitochondria	17.2176	2.31
ENSG00000078081	CGin-5358
ENSG00000078098	CGin-5358
ENSG00000078114	CGin-5358
ENSG00000078124	CG-4577
ENSG00000078140	CG-4577
ENSG00000078142	CG-4577
ENSG00000078177	CGin-5358
ENSG00000078246	CGin-5358		MOUSE-essential
ENSG00000078269	CG-4577
ENSG00000078295	CGin-5358
ENSG00000078304	CGin-5358
ENSG00000078319	CG-4577
ENSG00000078328	CG-4577
ENSG00000078369	CGin-5358
ENSG00000078399	CG-4577
ENSG00000078403	CG-4577
ENSG00000078579	CGin-5358
ENSG00000078618	CGin-5358				mitocandidates	8.1167	.
ENSG00000078668	CG-4577				Mitochondria;mitocandidates	37.0865	4.03
ENSG00000078674	CG-4577	DGall
ENSG00000078687	CGin-5358
ENSG00000078699	CG-4577
ENSG00000078747	CG-4577			YEAST-essential
ENSG00000078814	CG-4577
ENSG00000078872	CG-4577			YEAST-essential	Mitochondria;mitocandidates	14.1215	5.245
ENSG00000078900	CG-4577		MOUSE-essential
ENSG00000078902	CGin-5358
ENSG00000078967	CG-4577
ENSG00000079102	CG-4577		MOUSE-essential
ENSG00000079134	CG-4577
ENSG00000079150	CGin-5358
ENSG00000079215	CG-4577	DGall
ENSG00000079246	CG-4577
ENSG00000079263	CG-4577
ENSG00000079277	CG-4577
ENSG00000079308	CGin-5358
ENSG00000079313	CGin-5358
ENSG00000079332	CGin-5358			YEAST-essential
ENSG00000079335	CG-4577			YEAST-essential
ENSG00000079337	CG-4577
ENSG00000079393	CG-4577
ENSG00000079432	CGin-5358
ENSG00000079435	CG-4577
ENSG00000079459	CG-4577		MOUSE-essential	YEAST-essential
ENSG00000079462	CGin-5358
ENSG00000079482	CGin-5358	DGall
ENSG00000079616	CG-4577
ENSG00000079739	CG-4577
ENSG00000079782	CGin-5358
ENSG00000079785	CG-4577
ENSG00000079805	CG-4577	DGall
ENSG00000079819	CGin-5358
ENSG00000079841	CGin-5358	DGall
ENSG00000079931	CG-4577
ENSG00000079950	CGin-5358
ENSG00000079974	CGin-5358
ENSG00000079999	CG-4577		MOUSE-essential
ENSG00000080007	CGin-5358
ENSG00000080031	CGin-5358
ENSG00000080166	CG-4577
ENSG00000080224	CG-4577
ENSG00000080293	CGin-5358
ENSG00000080298	CGin-5358		MOUSE-essential
ENSG00000080345	CGin-5358
ENSG00000080371	CGin-5358
ENSG00000080469	CGin-5358
ENSG00000080493	CGin-5358	DGall
ENSG00000080503	CG-4577
ENSG00000080511	CG-4577
ENSG00000080546	CGin-5358
ENSG00000080561	CGin-5358
ENSG00000080603	CG-4577
ENSG00000080608	CG-4577
ENSG00000080618	CGin-5358		MOUSE-essential
ENSG00000080709	CGin-5358
ENSG00000080802	CG-4577
ENSG00000080815	CG-4577	DGall	MOUSE-essential
ENSG00000080819	DG-162	DGall		YEAST-essential	Mitochondria	16.1003	1.16
ENSG00000080823	CG-4577
ENSG00000080824	CG-4577
ENSG00000080839	CG-4577		MOUSE-essential
ENSG00000080845	CGin-5358
ENSG00000080854	CGin-5358
ENSG00000080910	CGin-5358
ENSG00000080986	CGin-5358			YEAST-essential
ENSG00000081041	CGin-5358
ENSG00000081059	CG-4577
ENSG00000081087	CGin-5358	DGall
ENSG00000081154	CGin-5358
ENSG00000081177	CGin-5358
ENSG00000081181	CG-4577				Mitochondria	5.7226	1
ENSG00000081189	CG-4577		MOUSE-essential
ENSG00000081237	CGin-5358	DGall	MOUSE-essential
ENSG00000081248	CGin-5358	DGall	MOUSE-essential
ENSG00000081307	CG-4577
ENSG00000081320	CG-4577
ENSG00000081377	CG-4577			YEAST-essential
ENSG00000081386	CGin-5358
ENSG00000081479	CGin-5358
ENSG00000081665	CG-4577
ENSG00000081721	CG-4577
ENSG00000081760	CG-4577
ENSG00000081770	CGin-5358	DGall
ENSG00000081800	CGin-5358
ENSG00000081913	CGin-5358
ENSG00000081923	CGin-5358	DGall
ENSG00000081985	CGin-5358
ENSG00000082014	CGin-5358			YEAST-essential
ENSG00000082068	CG-4577
ENSG00000082074	CGin-5358
ENSG00000082146	CGin-5358
ENSG00000082153	CG-4577
ENSG00000082175	CG-4577
ENSG00000082212	DG-162	DGall			Mitochondria	20.0211	2.945
ENSG00000082258	CGin-5358
ENSG00000082293	CGin-5358		MOUSE-essential
ENSG00000082397	CGin-5358
ENSG00000082458	CGin-5358
ENSG00000082512	CGin-5358
ENSG00000082515	CG-4577				mitocandidates	6.9288	.
ENSG00000082516	CGin-5358
ENSG00000082556	CGin-5358
ENSG00000082641	CG-4577		MOUSE-essential
ENSG00000082701	CG-4577		MOUSE-essential
ENSG00000082781	CGin-5358
ENSG00000082898	CG-4577			YEAST-essential
ENSG00000082996	CG-4577
ENSG00000083067	CGin-5358
ENSG00000083099	CG-4577				mitocandidates	5.7226	.
ENSG00000083123	DG-162	DGall			Mitochondria	12.9156	1
ENSG00000083168	CG-4577
ENSG00000083290	CG-4577
ENSG00000083312	CGin-5358
ENSG00000083444	CG-4577	DGall
ENSG00000083454	CGin-5358
ENSG00000083457	CGin-5358
ENSG00000083520	CG-4577			YEAST-essential
ENSG00000083635	CG-4577
ENSG00000083642	CGin-5358			YEAST-essential
ENSG00000083720	DG-162	DGall			Mitochondria	33.5145	3.96
ENSG00000083799	CGin-5358	DGall
ENSG00000083807	CG-4577
ENSG00000083812	CGin-5358
ENSG00000083814	CGin-5358
ENSG00000083817	CGin-5358
ENSG00000083828	CGin-5358
ENSG00000083838	CG-4577
ENSG00000083842	CGin-5358
ENSG00000083844	CGin-5358
ENSG00000083845	CG-4577			YEAST-essential
ENSG00000083857	CGin-5358		MOUSE-essential
ENSG00000083896	CG-4577
ENSG00000083937	CG-4577	DGall
ENSG00000084072	CG-4577
ENSG00000084073	CG-4577	DGall
ENSG00000084090	CG-4577				mitocandidates	10.2395	.
ENSG00000084093	CG-4577
ENSG00000084110	CG-4577	DGall
ENSG00000084112	CG-4577
ENSG00000084207	CGin-5358
ENSG00000084234	CGin-5358		MOUSE-essential
ENSG00000084463	CG-4577
ENSG00000084623	CG-4577			YEAST-essential
ENSG00000084652	CGin-5358
ENSG00000084674	CG-4577	DGall
ENSG00000084676	CG-4577
ENSG00000084731	CG-4577
ENSG00000084733	CGin-5358			YEAST-essential
ENSG00000084754	DG-162	DGall			Mitochondria	31.7865	1.44
ENSG00000084764	CGin-5358
ENSG00000084774	CG-4577				mitocandidates	6.6541	1.93
ENSG00000085063	CGin-5358	DGall
ENSG00000085117	CGin-5358
ENSG00000085185	CGin-5358
ENSG00000085224	CG-4577	DGall	MOUSE-essential
ENSG00000085231	CG-4577			YEAST-essential
ENSG00000085274	CG-4577
ENSG00000085276	CGin-5358		MOUSE-essential
ENSG00000085365	CGin-5358
ENSG00000085377	CGin-5358
ENSG00000085382	CGin-5358
ENSG00000085415	CGin-5358
ENSG00000085433	CGin-5358
ENSG00000085449	CGin-5358
ENSG00000085491	CG-4577				Mitochondria;mitocandidates	8.6358	1.65
ENSG00000085511	CG-4577
ENSG00000085644	CG-4577
ENSG00000085662	CG-4577
ENSG00000085719	CGin-5358
ENSG00000085721	CGin-5358			YEAST-essential
ENSG00000085733	CGin-5358
ENSG00000085760	CG-4577				Mitochondria;mitocandidates	16.1822	2.14
ENSG00000085832	CGin-5358
ENSG00000085840	CG-4577			YEAST-essential
ENSG00000085871	CG-4577
ENSG00000085872	CG-4577
ENSG00000085978	CGin-5358
ENSG00000085982	CGin-5358
ENSG00000085998	CGin-5358	DGall
ENSG00000085999	CG-4577
ENSG00000086015	CG-4577
ENSG00000086061	CG-4577
ENSG00000086062	CGin-5358	DGall
ENSG00000086102	CG-4577
ENSG00000086159	CGin-5358
ENSG00000086189	CG-4577			YEAST-essential	mitocandidates	6.4819	.
ENSG00000086200	CGin-5358
ENSG00000086232	CG-4577
ENSG00000086288	CGin-5358	DGall
ENSG00000086475	CG-4577
ENSG00000086504	CG-4577				Mitochondria;mitocandidates	9.7775	1.7525
ENSG00000086506	CGin-5358
ENSG00000086544	CGin-5358
ENSG00000086570	CGin-5358
ENSG00000086589	CGin-5358
ENSG00000086598	CG-4577
ENSG00000086619	CGin-5358			YEAST-essential
ENSG00000086666	CGin-5358
ENSG00000086696	CG-4577
ENSG00000086717	CGin-5358
ENSG00000086730	CGin-5358	DGall
ENSG00000086758	CGin-5358			YEAST-essential
ENSG00000086827	CGin-5358
ENSG00000086848	CGin-5358	DGall
ENSG00000086991	CG-4577
ENSG00000087008	CG-4577
ENSG00000087053	CG-4577	DGall	MOUSE-essential
ENSG00000087074	CGin-5358
ENSG00000087076	CGin-5358				Mitochondria	.	-1
ENSG00000087077	CGin-5358
ENSG00000087085	CG-4577	DGall	MOUSE-essential
ENSG00000087086	CGin-5358	DGall
ENSG00000087087	CGin-5358
ENSG00000087088	DG-162	DGall	MOUSE-essential		Mitochondria-and-other-localizations	.	0
ENSG00000087095	CG-4577		MOUSE-essential
ENSG00000087111	CG-4577			YEAST-essential
ENSG00000087191	CG-4577			YEAST-essential
ENSG00000087206	CG-4577
ENSG00000087237	CGin-5358	DGall
ENSG00000087250	CG-4577
ENSG00000087258	CGin-5358
ENSG00000087263	CG-4577
ENSG00000087266	CGin-5358	DGall
ENSG00000087269	CG-4577			YEAST-essential
ENSG00000087274	CGin-5358
ENSG00000087302	CGin-5358
ENSG00000087338	CGin-5358
ENSG00000087365	CG-4577			YEAST-essential
ENSG00000087460	CGin-5358	DGall	MOUSE-essential		mitocandidates	7.4091	.
ENSG00000087470	CG-4577				Mitochondria;mitocandidates	.	1.475
ENSG00000087502	CGin-5358
ENSG00000087510	CG-4577		MOUSE-essential
ENSG00000087586	CG-4577
ENSG00000087842	CGin-5358
ENSG00000087903	CGin-5358
ENSG00000087916	CG-4577	DGall
ENSG00000088002	CGin-5358
ENSG00000088035	CG-4577	DGall
ENSG00000088038	CGin-5358
ENSG00000088179	CGin-5358
ENSG00000088205	CG-4577			YEAST-essential	mitocandidates	.	2.48
ENSG00000088247	CG-4577
ENSG00000088256	CGin-5358
ENSG00000088298	CG-4577
ENSG00000088305	CGin-5358	DGall	MOUSE-essential
ENSG00000088325	CGin-5358
ENSG00000088356	CGin-5358
ENSG00000088387	CGin-5358
ENSG00000088451	CG-4577				mitocandidates	6.6541	.
ENSG00000088727	CG-4577
ENSG00000088766	CGin-5358				mitocandidates	11.4794	4.84
ENSG00000088826	CGin-5358
ENSG00000088832	CG-4577
ENSG00000088833	CGin-5358
ENSG00000088836	CGin-5358	DGall
ENSG00000088876	CGin-5358
ENSG00000088882	CGin-5358
ENSG00000088926	CGin-5358	DGall
ENSG00000088930	CG-4577			YEAST-essential
ENSG00000088986	CGin-5358
ENSG00000089006	CGin-5358			YEAST-essential
ENSG00000089009	CG-4577
ENSG00000089022	CG-4577
ENSG00000089041	CGin-5358
ENSG00000089048	CGin-5358			YEAST-essential
ENSG00000089053	CG-4577
ENSG00000089057	CG-4577		MOUSE-essential
ENSG00000089094	CGin-5358
ENSG00000089116	CG-4577		MOUSE-essential
ENSG00000089127	CG-4577				Mitochondria	.	-1
ENSG00000089154	CG-4577
ENSG00000089157	CG-4577			YEAST-essential
ENSG00000089159	CGin-5358		MOUSE-essential
ENSG00000089163	CGin-5358
ENSG00000089169	CGin-5358
ENSG00000089177	CGin-5358
ENSG00000089195	CGin-5358			YEAST-essential
ENSG00000089220	CG-4577
ENSG00000089225	CG-4577	DGall	MOUSE-essential
ENSG00000089234	CGin-5358
ENSG00000089248	CG-4577
ENSG00000089250	CG-4577
ENSG00000089280	CG-4577
ENSG00000089289	CGin-5358	DGall		YEAST-essential
ENSG00000089327	CGin-5358
ENSG00000089335	CGin-5358
ENSG00000089356	CGin-5358
ENSG00000089472	CG-4577
ENSG00000089505	CGin-5358
ENSG00000089597	CG-4577
ENSG00000089639	CGin-5358
ENSG00000089682	CG-4577
ENSG00000089685	CG-4577		MOUSE-essential	YEAST-essential
ENSG00000089693	CGin-5358
ENSG00000089723	CGin-5358
ENSG00000089737	CG-4577			YEAST-essential
ENSG00000089775	CG-4577
ENSG00000089820	CGin-5358
ENSG00000089876	CG-4577
ENSG00000089902	CG-4577
ENSG00000090006	CG-4577
ENSG00000090013	CG-4577
ENSG00000090020	CG-4577		MOUSE-essential
ENSG00000090054	CG-4577	DGall		YEAST-essential
ENSG00000090060	CG-4577			YEAST-essential
ENSG00000090097	CG-4577
ENSG00000090104	CGin-5358
ENSG00000090263	CG-4577
ENSG00000090266	CG-4577				Mitochondria;mitocandidates	9.23525	1.29
ENSG00000090273	CG-4577
ENSG00000090316	CGin-5358
ENSG00000090339	CGin-5358
ENSG00000090376	CG-4577
ENSG00000090382	CGin-5358	DGall
ENSG00000090402	CG-4577	DGall
ENSG00000090432	CGin-5358				mitocandidates	6.2977	.
ENSG00000090447	CG-4577
ENSG00000090520	CG-4577
ENSG00000090554	CGin-5358
ENSG00000090581	CGin-5358	DGall
ENSG00000090612	CGin-5358
ENSG00000090615	CGin-5358
ENSG00000090621	CG-4577			YEAST-essential
ENSG00000090659	CGin-5358	DGall
ENSG00000090661	CG-4577
ENSG00000090686	CGin-5358
ENSG00000090776	CGin-5358	DGall
ENSG00000090857	CG-4577				mitocandidates	8.3057	.
ENSG00000090861	CG-4577			YEAST-essential	mitocandidates	10.7076	.
ENSG00000090863	CGin-5358
ENSG00000090889	CG-4577
ENSG00000090905	CGin-5358
ENSG00000090932	CGin-5358	DGall
ENSG00000090971	CGin-5358
ENSG00000091010	CG-4577	DGall
ENSG00000091039	CGin-5358
ENSG00000091073	CGin-5358
ENSG00000091106	CGin-5358
ENSG00000091127	CG-4577
ENSG00000091137	CGin-5358	DGall
ENSG00000091138	CGin-5358	DGall
ENSG00000091140	DG-162	DGall	MOUSE-essential		Mitochondria	50.4159	4.215
ENSG00000091157	CG-4577
ENSG00000091164	CG-4577
ENSG00000091181	CGin-5358
ENSG00000091262	CGin-5358	DGall
ENSG00000091317	CGin-5358
ENSG00000091409	CGin-5358	DGall	MOUSE-essential
ENSG00000091428	CG-4577
ENSG00000091436	CG-4577
ENSG00000091483	DG-162	DGall			Mitochondria-and-other-localizations	45.0224	8.26
ENSG00000091513	CGin-5358	DGall	MOUSE-essential	YEAST-essential
ENSG00000091527	CGin-5358
ENSG00000091536	CGin-5358	DGall
ENSG00000091583	CGin-5358		MOUSE-essential
ENSG00000091592	CG-4577
ENSG00000091622	CG-4577
ENSG00000091651	CG-4577
ENSG00000091656	CG-4577
ENSG00000091704	CGin-5358
ENSG00000091831	CG-4577
ENSG00000092009	CGin-5358
ENSG00000092010	CGin-5358
ENSG00000092020	CGin-5358
ENSG00000092051	CGin-5358
ENSG00000092054	CGin-5358	DGall
ENSG00000092067	CGin-5358
ENSG00000092068	CG-4577
ENSG00000092094	CGin-5358			YEAST-essential
ENSG00000092098	CG-4577
ENSG00000092108	CG-4577			YEAST-essential
ENSG00000092140	CGin-5358
ENSG00000092148	CGin-5358
ENSG00000092199	CG-4577
ENSG00000092201	CG-4577			YEAST-essential
ENSG00000092203	CG-4577
ENSG00000092208	CG-4577		MOUSE-essential
ENSG00000092217	CGin-5358
ENSG00000092295	CGin-5358	DGall	MOUSE-essential
ENSG00000092330	CGin-5358		MOUSE-essential
ENSG00000092345	CGin-5358
ENSG00000092377	CG-4577
ENSG00000092439	CG-4577
ENSG00000092445	CG-4577
ENSG00000092529	CG-4577	DGall
ENSG00000092531	CGin-5358			YEAST-essential
ENSG00000092607	CG-4577		MOUSE-essential
ENSG00000092621	CG-4577	DGall
ENSG00000092820	CGin-5358		MOUSE-essential
ENSG00000092841	CGin-5358
ENSG00000092847	CGin-5358
ENSG00000092850	CGin-5358
ENSG00000092871	CGin-5358
ENSG00000092964	CG-4577
ENSG00000092969	CGin-5358	DGall
ENSG00000093000	CGin-5358		MOUSE-essential
ENSG00000093009	CGin-5358		MOUSE-essential	YEAST-essential
ENSG00000093010	CG-4577	DGall
ENSG00000093072	CGin-5358
ENSG00000093100	CGin-5358
ENSG00000093134	CGin-5358
ENSG00000093183	CGin-5358
ENSG00000093217	CG-4577
ENSG00000094631	CG-4577
ENSG00000094804	CG-4577			YEAST-essential
ENSG00000094841	CGin-5358
ENSG00000094880	CG-4577			YEAST-essential
ENSG00000094914	CGin-5358	DGall
ENSG00000094916	CGin-5358
ENSG00000094963	CGin-5358
ENSG00000095002	CG-4577	DGall
ENSG00000095015	CG-4577
ENSG00000095059	CG-4577			YEAST-essential
ENSG00000095066	CG-4577
ENSG00000095139	CG-4577			YEAST-essential
ENSG00000095261	CGin-5358
ENSG00000095303	CGin-5358
ENSG00000095319	CG-4577
ENSG00000095321	CG-4577				Mitochondria;mitocandidates	9.0033	5.1
ENSG00000095370	CGin-5358
ENSG00000095380	CGin-5358
ENSG00000095464	CGin-5358
ENSG00000095564	CG-4577			YEAST-essential
ENSG00000095574	CGin-5358
ENSG00000095585	CGin-5358	DGall
ENSG00000095596	CGin-5358		MOUSE-essential
ENSG00000095637	CGin-5358
ENSG00000095777	CG-4577	DGall
ENSG00000095794	CG-4577		MOUSE-essential
ENSG00000095906	CGin-5358			YEAST-essential	mitocandidates	5.7646	.
ENSG00000095951	CGin-5358
ENSG00000095981	CGin-5358
ENSG00000096060	CG-4577
ENSG00000096063	CG-4577
ENSG00000096070	CGin-5358
ENSG00000096080	CG-4577				Mitochondria;mitocandidates	18.9118	3.63
ENSG00000096088	CGin-5358
ENSG00000096150	CG-4577
ENSG00000096153	CGin-5358
ENSG00000096155	CGin-5358
ENSG00000096158	CGin-5358
ENSG00000096171	CG-4577
ENSG00000096224	CGin-5358
ENSG00000096238	CGin-5358
ENSG00000096384	CG-4577		MOUSE-essential
ENSG00000096401	CGin-5358			YEAST-essential
ENSG00000096433	CG-4577
ENSG00000096467	CGin-5358
ENSG00000096474	CG-4577
ENSG00000096654	CGin-5358
ENSG00000096717	CG-4577		MOUSE-essential
ENSG00000096746	CG-4577
ENSG00000096968	CG-4577	DGall	MOUSE-essential
ENSG00000096996	CGin-5358	DGall
ENSG00000097007	CG-4577	DGall	MOUSE-essential
ENSG00000097021	CGin-5358				mitocandidates	8.8543	.
ENSG00000097033	CG-4577				Mitochondria	.	-1
ENSG00000097046	CG-4577		MOUSE-essential	YEAST-essential
ENSG00000099194	CG-4577			YEAST-essential
ENSG00000099203	CGin-5358
ENSG00000099219	CGin-5358
ENSG00000099246	CGin-5358
ENSG00000099250	CGin-5358		MOUSE-essential
ENSG00000099251	CG-4577			YEAST-essential
ENSG00000099256	CG-4577
ENSG00000099284	CGin-5358
ENSG00000099308	CG-4577
ENSG00000099326	CG-4577
ENSG00000099331	CGin-5358	DGall
ENSG00000099341	CG-4577			YEAST-essential
ENSG00000099377	CG-4577	DGall		YEAST-essential
ENSG00000099381	CGin-5358
ENSG00000099622	CG-4577
ENSG00000099624	CG-4577			YEAST-essential	Mitochondria;mitocandidates	46.3345	5.45
ENSG00000099725	CG-4577
ENSG00000099783	CG-4577
ENSG00000099795	CG-4577				Mitochondria	35.4527	1.01
ENSG00000099797	CG-4577			YEAST-essential
ENSG00000099800	CG-4577				Mitochondria;mitocandidates	40.155	2.14
ENSG00000099804	CG-4577
ENSG00000099810	CGin-5358
ENSG00000099817	CG-4577			YEAST-essential
ENSG00000099821	CG-4577				Mitochondria;mitocandidates	9.4026	5.61
ENSG00000099822	CGin-5358
ENSG00000099849	CGin-5358
ENSG00000099860	CG-4577
ENSG00000099875	CG-4577
ENSG00000099899	CG-4577
ENSG00000099901	CG-4577
ENSG00000099917	CG-4577
ENSG00000099937	CGin-5358	DGall
ENSG00000099940	CGin-5358	DGall		YEAST-essential
ENSG00000099942	CG-4577		MOUSE-essential
ENSG00000099949	CGin-5358
ENSG00000099956	CG-4577	DGall	MOUSE-essential
ENSG00000099957	CGin-5358
ENSG00000099964	CG-4577	DGall
ENSG00000099968	CG-4577				Mitochondria	.	1
ENSG00000099977	CG-4577
ENSG00000099991	CGin-5358
ENSG00000099992	CGin-5358
ENSG00000099995	CG-4577			YEAST-essential
ENSG00000099998	CG-4577
ENSG00000099999	CGin-5358
ENSG00000100003	CGin-5358			YEAST-essential
ENSG00000100023	CGin-5358
ENSG00000100028	CG-4577			YEAST-essential
ENSG00000100029	CG-4577		MOUSE-essential	YEAST-essential
ENSG00000100030	CG-4577		MOUSE-essential
ENSG00000100031	CGin-5358	DGall
ENSG00000100033	DG-162	DGall			Mitochondria	.	2.48
ENSG00000100034	CGin-5358
ENSG00000100038	CGin-5358
ENSG00000100055	CGin-5358			YEAST-essential
ENSG00000100065	CGin-5358
ENSG00000100075	CG-4577				Mitochondria;mitocandidates	14.1469	5.61
ENSG00000100077	CG-4577
ENSG00000100078	CGin-5358
ENSG00000100083	CGin-5358
ENSG00000100084	CG-4577
ENSG00000100094	CGin-5358
ENSG00000100101	CGin-5358			YEAST-essential
ENSG00000100105	CG-4577
ENSG00000100106	CGin-5358	DGall
ENSG00000100109	CGin-5358			YEAST-essential
ENSG00000100116	CG-4577			YEAST-essential	Mitochondria;mitocandidates	21.3249	2.47
ENSG00000100118	CGin-5358
ENSG00000100121	CGin-5358
ENSG00000100129	CGin-5358
ENSG00000100138	CG-4577			YEAST-essential
ENSG00000100141	CG-4577				mitocandidates	.	1.54
ENSG00000100142	CG-4577			YEAST-essential
ENSG00000100146	CGin-5358	DGall	MOUSE-essential
ENSG00000100150	CGin-5358
ENSG00000100151	CGin-5358
ENSG00000100156	CGin-5358
ENSG00000100167	CGin-5358
ENSG00000100170	CGin-5358	DGall
ENSG00000100181	CG-4577
ENSG00000100191	CGin-5358
ENSG00000100197	CG-4577	DGall
ENSG00000100201	CG-4577			YEAST-essential
ENSG00000100206	CGin-5358
ENSG00000100207	CG-4577
ENSG00000100208	CGin-5358
ENSG00000100209	CG-4577			YEAST-essential	mitocandidates	6.185	.
ENSG00000100211	CGin-5358
ENSG00000100216	CG-4577				Mitochondria	22.7203	1.01
ENSG00000100219	CG-4577
ENSG00000100221	CGin-5358
ENSG00000100225	CG-4577
ENSG00000100228	CGin-5358
ENSG00000100239	CGin-5358
ENSG00000100241	CG-4577		MOUSE-essential
ENSG00000100242	CG-4577
ENSG00000100243	DG-162	DGall		YEAST-essential	Mitochondria-and-other-localizations	6.8489	1.02
ENSG00000100246	CG-4577
ENSG00000100253	CGin-5358
ENSG00000100261	CGin-5358
ENSG00000100262	CGin-5358
ENSG00000100276	CGin-5358
ENSG00000100280	CGin-5358
ENSG00000100281	CG-4577
ENSG00000100284	CGin-5358
ENSG00000100285	CGin-5358	DGall
ENSG00000100288	CG-4577				Mitochondria;mitocandidates	12.0176	3.04
ENSG00000100290	CG-4577
ENSG00000100292	CG-4577	DGall	MOUSE-essential
ENSG00000100294	CGin-5358				Mitochondria;mitocandidates	10.7076	3
ENSG00000100297	CG-4577			YEAST-essential
ENSG00000100299	CGin-5358	DGall
ENSG00000100300	CG-4577				Mitochondria	.	0
ENSG00000100302	CGin-5358
ENSG00000100304	CG-4577
ENSG00000100307	CGin-5358
ENSG00000100311	CGin-5358	DGall	MOUSE-essential
ENSG00000100316	CG-4577			YEAST-essential	mitocandidates	5.7226	.
ENSG00000100320	CGin-5358
ENSG00000100321	CGin-5358
ENSG00000100324	CGin-5358		MOUSE-essential
ENSG00000100325	CG-4577
ENSG00000100330	CGin-5358
ENSG00000100335	CG-4577
ENSG00000100336	CGin-5358
ENSG00000100342	CG-4577
ENSG00000100344	CG-4577
ENSG00000100345	CG-4577	DGall	MOUSE-essential
ENSG00000100346	CGin-5358
ENSG00000100347	CGin-5358			YEAST-essential	Mitochondria;mitocandidates	8.8787	1.18
ENSG00000100348	CG-4577		MOUSE-essential		Mitochondria;mitocandidates	17.5231	3.01
ENSG00000100350	CG-4577
ENSG00000100351	CGin-5358
ENSG00000100353	CG-4577
ENSG00000100354	CG-4577
ENSG00000100357	CG-4577	DGall		YEAST-essential	mitocandidates	5.997	.
ENSG00000100360	CGin-5358				mitocandidates	7.7668	.
ENSG00000100365	CG-4577
ENSG00000100368	CGin-5358	DGall
ENSG00000100372	CGin-5358				mitocandidates	11.9521	2.5
ENSG00000100380	CG-4577
ENSG00000100385	CGin-5358
ENSG00000100387	CG-4577			YEAST-essential
ENSG00000100393	CG-4577		MOUSE-essential
ENSG00000100395	CGin-5358
ENSG00000100401	CGin-5358
ENSG00000100410	CG-4577			YEAST-essential
ENSG00000100412	CG-4577				Mitochondria;mitocandidates	47.1695	3.5
ENSG00000100413	CGin-5358			YEAST-essential
ENSG00000100416	CGin-5358	DGall			Mitochondria;mitocandidates	18.0132	1.115
ENSG00000100417	CG-4577			YEAST-essential
ENSG00000100422	CG-4577
ENSG00000100425	CGin-5358
ENSG00000100426	CGin-5358
ENSG00000100427	CG-4577	DGall
ENSG00000100429	CG-4577
ENSG00000100433	CGin-5358
ENSG00000100441	CG-4577
ENSG00000100442	CGin-5358
ENSG00000100445	CG-4577				mitocandidates	6.6107	4.1
ENSG00000100448	CGin-5358
ENSG00000100450	CGin-5358
ENSG00000100453	CG-4577
ENSG00000100461	CG-4577
ENSG00000100462	CGin-5358
ENSG00000100479	CG-4577			YEAST-essential
ENSG00000100485	CGin-5358			YEAST-essential
ENSG00000100490	CG-4577
ENSG00000100503	CGin-5358
ENSG00000100504	CG-4577	DGall
ENSG00000100519	CG-4577			YEAST-essential
ENSG00000100522	CGin-5358			YEAST-essential
ENSG00000100523	CG-4577
ENSG00000100526	CG-4577	DGall
ENSG00000100528	CG-4577
ENSG00000100532	CGin-5358
ENSG00000100554	CG-4577
ENSG00000100564	CG-4577
ENSG00000100567	CG-4577			YEAST-essential
ENSG00000100568	CGin-5358			YEAST-essential
ENSG00000100575	CG-4577				Mitochondria;mitocandidates	36.7211	3
ENSG00000100577	CG-4577				mitocandidates	21.7514	.
ENSG00000100591	CG-4577
ENSG00000100592	CGin-5358
ENSG00000100596	CGin-5358			YEAST-essential
ENSG00000100599	CGin-5358
ENSG00000100601	CGin-5358
ENSG00000100603	CG-4577			YEAST-essential
ENSG00000100605	CGin-5358
ENSG00000100612	CG-4577
ENSG00000100614	CGin-5358
ENSG00000100625	CG-4577		MOUSE-essential
ENSG00000100626	CGin-5358
ENSG00000100632	CG-4577
ENSG00000100644	CG-4577		MOUSE-essential
ENSG00000100647	CGin-5358
ENSG00000100650	CG-4577
ENSG00000100652	CGin-5358
ENSG00000100664	CG-4577			YEAST-essential
ENSG00000100678	CGin-5358
ENSG00000100697	CG-4577		MOUSE-essential
ENSG00000100714	DG-162	DGall			Mitochondria-and-other-localizations	10.7076	1.93
ENSG00000100722	CGin-5358
ENSG00000100739	CGin-5358
ENSG00000100744	CGin-5358
ENSG00000100749	CG-4577
ENSG00000100764	CG-4577			YEAST-essential
ENSG00000100784	CG-4577
ENSG00000100796	CG-4577
ENSG00000100804	CG-4577			YEAST-essential
ENSG00000100811	CG-4577		MOUSE-essential
ENSG00000100813	CG-4577
ENSG00000100814	CG-4577
ENSG00000100815	CGin-5358
ENSG00000100823	CG-4577		MOUSE-essential
ENSG00000100829	CG-4577
ENSG00000100836	CG-4577	DGall
ENSG00000100852	CGin-5358
ENSG00000100867	CG-4577				mitocandidates	5.8649	.
ENSG00000100883	CG-4577			YEAST-essential
ENSG00000100888	CG-4577
ENSG00000100889	DG-162	DGall			Mitochondria-and-other-localizations	5.7226	1
ENSG00000100897	CGin-5358
ENSG00000100902	CG-4577			YEAST-essential
ENSG00000100906	CGin-5358	DGall	MOUSE-essential
ENSG00000100911	CG-4577
ENSG00000100918	CGin-5358		MOUSE-essential
ENSG00000100934	CGin-5358	DGall		YEAST-essential
ENSG00000100938	CG-4577
ENSG00000100941	CGin-5358
ENSG00000100949	CG-4577			YEAST-essential
ENSG00000100968	CG-4577		MOUSE-essential
ENSG00000100979	CGin-5358
ENSG00000100983	CG-4577	DGall
ENSG00000100987	CG-4577	DGall
ENSG00000100991	CG-4577
ENSG00000100994	CG-4577
ENSG00000101003	CG-4577			YEAST-essential
ENSG00000101017	CGin-5358	DGall
ENSG00000101040	CGin-5358
ENSG00000101049	CG-4577
ENSG00000101052	CGin-5358
ENSG00000101057	CG-4577		MOUSE-essential
ENSG00000101074	CGin-5358
ENSG00000101076	CG-4577	DGall
ENSG00000101079	CG-4577
ENSG00000101080	CGin-5358
ENSG00000101082	CGin-5358
ENSG00000101084	CG-4577
ENSG00000101096	CG-4577
ENSG00000101109	CG-4577
ENSG00000101115	CGin-5358	DGall
ENSG00000101126	CG-4577
ENSG00000101132	CGin-5358
ENSG00000101138	CG-4577
ENSG00000101144	CGin-5358		MOUSE-essential
ENSG00000101146	CG-4577
ENSG00000101150	CGin-5358
ENSG00000101152	CG-4577			YEAST-essential
ENSG00000101158	CG-4577
ENSG00000101161	CG-4577			YEAST-essential
ENSG00000101162	CG-4577			YEAST-essential
ENSG00000101182	CG-4577			YEAST-essential
ENSG00000101188	CGin-5358
ENSG00000101189	CG-4577
ENSG00000101190	CG-4577
ENSG00000101193	CGin-5358
ENSG00000101197	CG-4577
ENSG00000101199	CGin-5358
ENSG00000101204	CGin-5358	DGall
ENSG00000101210	CG-4577
ENSG00000101213	CG-4577
ENSG00000101216	CG-4577
ENSG00000101224	CG-4577
ENSG00000101229	CGin-5358				mitocandidates	7.3905	.
ENSG00000101236	CGin-5358
ENSG00000101246	CGin-5358		MOUSE-essential
ENSG00000101255	CG-4577
ENSG00000101266	CG-4577
ENSG00000101290	CG-4577			YEAST-essential	Mitochondria;mitocandidates	.	1.93
ENSG00000101298	CGin-5358
ENSG00000101306	CG-4577	DGall
ENSG00000101310	CGin-5358			YEAST-essential
ENSG00000101311	CGin-5358	DGall
ENSG00000101323	CG-4577
ENSG00000101333	CGin-5358		MOUSE-essential
ENSG00000101335	CGin-5358
ENSG00000101336	CG-4577
ENSG00000101343	CG-4577			YEAST-essential
ENSG00000101346	CGin-5358		MOUSE-essential
ENSG00000101347	CG-4577
ENSG00000101349	CG-4577
ENSG00000101350	CG-4577		MOUSE-essential
ENSG00000101361	CG-4577			YEAST-essential
ENSG00000101365	CG-4577				Mitochondria;mitocandidates	42.2443	4.24
ENSG00000101367	CGin-5358
ENSG00000101384	CGin-5358	DGall	MOUSE-essential
ENSG00000101391	CGin-5358				mitocandidates	9.8708	.
ENSG00000101400	CGin-5358
ENSG00000101405	CGin-5358
ENSG00000101412	CG-4577
ENSG00000101425	CGin-5358
ENSG00000101438	CG-4577
ENSG00000101439	CGin-5358	DGall
ENSG00000101440	CGin-5358		MOUSE-essential
ENSG00000101444	CG-4577	DGall		YEAST-essential
ENSG00000101447	CG-4577
ENSG00000101452	CG-4577
ENSG00000101460	CGin-5358
ENSG00000101464	CG-4577			YEAST-essential
ENSG00000101473	CG-4577				Mitochondria	.	1
ENSG00000101474	CGin-5358
ENSG00000101489	CG-4577
ENSG00000101493	CGin-5358
ENSG00000101544	CG-4577
ENSG00000101546	CG-4577
ENSG00000101557	CG-4577
ENSG00000101558	CG-4577
ENSG00000101574	CGin-5358
ENSG00000101596	CGin-5358
ENSG00000101608	CGin-5358
ENSG00000101638	CGin-5358
ENSG00000101654	CG-4577			YEAST-essential
ENSG00000101665	CGin-5358
ENSG00000101670	CGin-5358
ENSG00000101746	CGin-5358
ENSG00000101751	CG-4577
ENSG00000101752	CGin-5358
ENSG00000101773	CG-4577
ENSG00000101782	CG-4577			YEAST-essential
ENSG00000101811	CG-4577			YEAST-essential
ENSG00000101812	CGin-5358			YEAST-essential
ENSG00000101825	CG-4577
ENSG00000101843	CGin-5358
ENSG00000101844	CGin-5358
ENSG00000101846	CG-4577	DGall
ENSG00000101849	CG-4577
ENSG00000101850	CGin-5358	DGall
ENSG00000101856	CGin-5358
ENSG00000101868	CG-4577			YEAST-essential
ENSG00000101871	CGin-5358	DGall	MOUSE-essential
ENSG00000101882	CGin-5358			YEAST-essential
ENSG00000101883	CG-4577
ENSG00000101888	CG-4577			YEAST-essential
ENSG00000101890	CG-4577
ENSG00000101892	CG-4577
ENSG00000101898	CG-4577
ENSG00000101911	CG-4577
ENSG00000101916	CGin-5358
ENSG00000101945	CGin-5358		MOUSE-essential
ENSG00000101958	CGin-5358
ENSG00000101966	CG-4577	DGall
ENSG00000101972	CGin-5358			YEAST-essential
ENSG00000101977	CGin-5358
ENSG00000101986	DG-162	DGall			Mitochondria-and-other-localizations	8.979	3.02
ENSG00000101997	CGin-5358
ENSG00000102001	CGin-5358	DGall
ENSG00000102003	CG-4577
ENSG00000102010	CG-4577
ENSG00000102024	CGin-5358
ENSG00000102030	CG-4577
ENSG00000102032	CGin-5358
ENSG00000102034	CG-4577
ENSG00000102038	CGin-5358
ENSG00000102043	CGin-5358
ENSG00000102050	CGin-5358
ENSG00000102053	CGin-5358
ENSG00000102054	CGin-5358
ENSG00000102055	CGin-5358
ENSG00000102069	CGin-5358
ENSG00000102076	CGin-5358	DGall
ENSG00000102078	CG-4577				Mitochondria	6.8489	1
ENSG00000102081	CG-4577	DGall
ENSG00000102096	CG-4577
ENSG00000102098	CG-4577
ENSG00000102100	CGin-5358
ENSG00000102103	CG-4577	DGall
ENSG00000102119	CGin-5358	DGall
ENSG00000102125	DG-162	DGall			Mitochondria-and-other-localizations
ENSG00000102128	CGin-5358
ENSG00000102144	CG-4577			YEAST-essential
ENSG00000102145	CG-4577	DGall	MOUSE-essential
ENSG00000102172	CG-4577
ENSG00000102189	CGin-5358
ENSG00000102207	CGin-5358
ENSG00000102218	CGin-5358	DGall
ENSG00000102221	CGin-5358
ENSG00000102225	CG-4577
ENSG00000102226	CGin-5358
ENSG00000102230	CGin-5358
ENSG00000102239	CGin-5358
ENSG00000102241	CGin-5358
ENSG00000102243	CGin-5358
ENSG00000102245	CGin-5358	DGall
ENSG00000102265	CGin-5358
ENSG00000102302	CGin-5358	DGall
ENSG00000102309	CGin-5358			YEAST-essential
ENSG00000102317	CG-4577
ENSG00000102349	CGin-5358
ENSG00000102387	CGin-5358			YEAST-essential
ENSG00000102391	CG-4577			YEAST-essential
ENSG00000102393	CGin-5358	DGall
ENSG00000102466	CGin-5358	DGall
ENSG00000102468	CGin-5358
ENSG00000102554	CG-4577		MOUSE-essential
ENSG00000102572	CG-4577
ENSG00000102575	CGin-5358
ENSG00000102580	CG-4577
ENSG00000102595	CGin-5358			YEAST-essential
ENSG00000102606	CG-4577
ENSG00000102678	CGin-5358		MOUSE-essential
ENSG00000102699	CG-4577
ENSG00000102738	CG-4577				Mitochondria	5.6965	1
ENSG00000102743	DG-162	DGall			Mitochondria	9.8796	2.66
ENSG00000102753	CGin-5358			YEAST-essential
ENSG00000102755	CG-4577		MOUSE-essential
ENSG00000102760	CGin-5358
ENSG00000102763	CG-4577				Mitochondria	24.7191	1
ENSG00000102780	CGin-5358
ENSG00000102781	CGin-5358
ENSG00000102804	CG-4577
ENSG00000102858	CG-4577
ENSG00000102870	CGin-5358
ENSG00000102871	CG-4577
ENSG00000102879	CGin-5358
ENSG00000102882	CG-4577
ENSG00000102886	CGin-5358
ENSG00000102890	CGin-5358
ENSG00000102891	CGin-5358
ENSG00000102893	CGin-5358	DGall
ENSG00000102898	CGin-5358			YEAST-essential
ENSG00000102900	CGin-5358			YEAST-essential
ENSG00000102908	CG-4577		MOUSE-essential
ENSG00000102910	CGin-5358				Mitochondria;mitocandidates	15.8194	1.93
ENSG00000102921	CGin-5358
ENSG00000102931	CGin-5358
ENSG00000102962	CGin-5358
ENSG00000102967	CG-4577				Mitochondria	.	1
ENSG00000102974	CG-4577
ENSG00000102977	CGin-5358
ENSG00000102978	CG-4577			YEAST-essential
ENSG00000102981	CGin-5358
ENSG00000103005	CGin-5358
ENSG00000103018	CGin-5358				Mitochondria;mitocandidates	.	2.3
ENSG00000103024	CG-4577
ENSG00000103035	CG-4577		MOUSE-essential	YEAST-essential
ENSG00000103042	CG-4577
ENSG00000103043	CGin-5358
ENSG00000103044	CGin-5358
ENSG00000103051	CGin-5358			YEAST-essential
ENSG00000103056	CGin-5358
ENSG00000103064	CG-4577
ENSG00000103066	CG-4577
ENSG00000103067	CGin-5358
ENSG00000103080	CG-4577
ENSG00000103089	CGin-5358
ENSG00000103126	CGin-5358	DGall
ENSG00000103148	CGin-5358		MOUSE-essential
ENSG00000103150	DG-162	DGall			Mitochondria-and-other-localizations	9.9135	3.63
ENSG00000103152	CG-4577				Mitochondria	.	-1
ENSG00000103174	CGin-5358
ENSG00000103175	CGin-5358
ENSG00000103194	CGin-5358
ENSG00000103197	CGin-5358	DGall	MOUSE-essential
ENSG00000103199	CG-4577
ENSG00000103200	CG-4577				Mitochondria	7.1086	1.01
ENSG00000103222	CG-4577
ENSG00000103226	CGin-5358
ENSG00000103241	CG-4577
ENSG00000103248	CGin-5358
ENSG00000103249	CGin-5358	DGall	MOUSE-essential
ENSG00000103253	CG-4577
ENSG00000103257	CG-4577				mitocandidates	7.6769	.
ENSG00000103266	CGin-5358		MOUSE-essential
ENSG00000103274	CGin-5358			YEAST-essential
ENSG00000103275	CG-4577			YEAST-essential
ENSG00000103319	CG-4577
ENSG00000103326	CGin-5358
ENSG00000103342	CG-4577			YEAST-essential
ENSG00000103343	CGin-5358
ENSG00000103351	CGin-5358
ENSG00000103356	CG-4577				mitocandidates	15.2644	1.22
ENSG00000103363	CG-4577
ENSG00000103365	CGin-5358
ENSG00000103375	CGin-5358
ENSG00000103404	CGin-5358
ENSG00000103415	CG-4577
ENSG00000103423	CG-4577		MOUSE-essential		Mitochondria;mitocandidates	26.6108	3.8
ENSG00000103429	CGin-5358
ENSG00000103449	CG-4577	DGall	MOUSE-essential
ENSG00000103460	CGin-5358
ENSG00000103472	CGin-5358			YEAST-essential
ENSG00000103479	CG-4577		MOUSE-essential
ENSG00000103485	CGin-5358
ENSG00000103490	CG-4577
ENSG00000103495	CG-4577
ENSG00000103496	CGin-5358		MOUSE-essential
ENSG00000103502	CG-4577			YEAST-essential
ENSG00000103507	CG-4577				Mitochondria;mitocandidates	7.882	4.575
ENSG00000103510	CGin-5358
ENSG00000103512	CGin-5358
ENSG00000103522	CGin-5358
ENSG00000103540	CGin-5358
ENSG00000103546	CGin-5358	DGall
ENSG00000103549	CGin-5358
ENSG00000103569	CG-4577	DGall
ENSG00000103647	CGin-5358
ENSG00000103653	CG-4577		MOUSE-essential
ENSG00000103657	CGin-5358
ENSG00000103671	CG-4577
ENSG00000103707	CG-4577				Mitochondria;mitocandidates	15.2644	5.61
ENSG00000103710	CGin-5358
ENSG00000103769	CG-4577
ENSG00000103832	CGin-5358
ENSG00000103855	CGin-5358
ENSG00000103876	CG-4577	DGall	MOUSE-essential
ENSG00000103932	CGin-5358			YEAST-essential
ENSG00000103942	CGin-5358
ENSG00000103966	CGin-5358
ENSG00000103978	CGin-5358
ENSG00000104043	CGin-5358
ENSG00000104044	CGin-5358	DGall	MOUSE-essential
ENSG00000104064	CG-4577
ENSG00000104067	CGin-5358
ENSG00000104129	CG-4577
ENSG00000104131	CGin-5358
ENSG00000104133	CG-4577	DGall
ENSG00000104142	CGin-5358
ENSG00000104147	CGin-5358
ENSG00000104154	CG-4577
ENSG00000104164	CGin-5358
ENSG00000104177	CG-4577
[truncated: 8,098 more rows]
