# Supplementary material for: Mapping Gene Associations in Human Mitochondria using Clinical Disease Phenotypes
Source: PLoS Comput Biol. 2009 Apr 24;5(4):e1000374. doi: 10.1371/journal.pcbi.1000374 (PMC2668170; doi:10.1371/journal.pcbi.1000374)
Supplement: Table S7 — Gene fraction analysis results (0.01 MB XLS) [file pcbi.1000374.s010.xls]

## Sheet: TableS7
gene group i[all-genes]	slope	p value	correlation
DG mito 162 (RED)	-0.00141979	1.38e-08	-0.500929
CG mito 495 (BLUE)	-0.00071548	1.67e-12	-0.410887
DG non-mito 493 (ORANGE)	-0.0004498	2.2e-16	-0.472321
CG non-mito 3551 (GREEN)	-0.00040093	2.2e-16	-0.495498
Mouse Lethal 597 (BROWN)	-0.00019848	2.41e-10	-0.293098
Yeast Lethal 609 (PURPLE)	-0.00037923	1.33e-15	-0.383932
gene group i[disease-genes]	slope	p value	correlation
DG mito 162 (RED)	-0.00611732	1.34e-10	-0.698968
CG mito 495 (BLUE)	-0.00775637	2.2e-16	-0.780354
DG non-mito 493 (ORANGE)	-0.00395006	2.2e-16	-0.707063
CG non-mito 3551 (GREEN)	-0.00448989	2.2e-16	-0.776731
Mouse Lethal 597 (BROWN)	-0.00188739	9.38e-14	-0.540638
Yeast Lethal 609 (PURPLE)	-0.00467552	2.2e-16	-0.738116
gene group i[mito-genes]	slope	p value	correlation
DG mito 162 (RED)	-0.00431369	2.2e-16	-0.773248
CG mito 495 (BLUE)	-0.00304322	3.82e-16	-0.618583
DG non-mito 493 (ORANGE)	-0.0111635	5.04e-16	-0.768895
CG non-mito 3551 (GREEN)	-0.00872301	2.2e-16	-0.813011
Mouse Lethal 597 (BROWN)	-0.0105515	6.09e-12	-0.672672
Yeast Lethal 609 (PURPLE)	-0.00478582	2.2e-16	-0.861651
